# Supplementary material for: Gonadal Transcriptomic Analysis Reveals Novel Sex-Related Genes in Bactrocera dorsalis
Source: Insects. 2024 Jun 5;15(6):424. doi: 10.3390/insects15060424 (PMC11203884; doi:10.3390/insects15060424)
Supplement: Supplementary file 1 [file insects-15-00424-s001.zip]

Archive with 1 entries (1 files):
- insects-2988021-supplementary.pdf
